# Supplementary material for: PIMT Controls Insulin Synthesis and Secretion through PDX1
Source: Int J Mol Sci. 2023 Apr 29;24(9):8084. doi: 10.3390/ijms24098084 (PMC10179560; doi:10.3390/ijms24098084)
Supplement: Supplementary file 1 [file ijms-24-08084-s001.zip]

Archive with 1 entries (1 files):
- ijms-2177351-supplementary.pdf
